# Supplementary material for: Comparison of alternative approaches for analysing multi-level RNA-seq data
Source: PLoS One. 2017 Aug 8;12(8):e0182694. doi: 10.1371/journal.pone.0182694 (PMC5549751; doi:10.1371/journal.pone.0182694)
Supplement: S1 Table — From the study described in Mohorianu et al. 2017, RNA 23:1048–1059 [39], we selected four samples (each with 3 biological replicates, 1–3) comprising of 2 head-thorax (H) samples and 2 abdomen (A) samples of flies exposed to rivals (+) or kept alone (-) for 02h. For each sequencing library, before and after the matching to known annotations, we present the redundant/total number of reads (R), the non-redundant/unique number of reads (NR) and the overall complexity (C), defined as ratio of NR to R reads. The sequencing reads were matched to the genome, annotated exons, introns, 5’ UTRs, 3’ UTRs, ncRNAs and intergenic regions. For all annotation alignments we also present the proportions of R and NR reads. (%R and %NR, respectively). For these samples, we observed a high variability in sequencing depth, from 38M reads (sample 02+A3) to 129.7M reads (02+H3), and, as a consequence, a high variability in the resulting complexities, yet little variation in the %R for each annotation, suggesting a high quality of the sequencing output. (XLSX) [file pone.0182694.s003.xlsx]

## Sheet: S1 Table_caption
		S1 Table.
		Overview of the D. melanogaster samples used for the comparative analysis of different approaches for the identification of differentially expressed genes. From the study described in Mohorianu et al. 2017 RNA in press, we selected four samples (each with 3 biological replicates, 1-3) comprising of 2 head-thorax (H) samples and 2 abdomen (A) samples of flies exposed to rivals (+) or kept alone (-…

## Sheet: S1 Table
			All reads					Genome matching reads					Exon matching reads					Intron matching reads
		Sample	R	NR	C			R	NR	C	%R	%NR	R	NR	C	%R	%NR	R	NR	C	%R	%NR
	Rep1	02-A1	41174214	14511308	0.352437			29047624	7728088	0.266049	0.705481	0.532556	27405611	7180164	0.261996	0.665601	0.494798	4904596	1339102	0.27303	0.119118	0.0922799
	Rep1	02+A1	55107329	19787028	0.359063			36634091	9246416	0.252399	0.664777	0.467297	34746307	8602507	0.24758	0.630521	0.434755	6157147	1577072	0.256137	0.11173	0.0797023
	Rep1	02-H1	62043302	18473576	0.297753			44698636	9343563	0.209035	0.720443	0.50578	40819608	8451614	0.207048	0.657921	0.457497	5515083	1758163	0.318792	0.0888909	0.0951718
	Rep1	02+H1	61951353	18488519	0.298436			44568362	9376592	0.210387	0.719409	0.507158	40861511	8519632	0.2085	0.659574	0.460807	5570125	1722837	0.3093	0.0899113	0.0931842
	Rep2	02-A2	70578316	22389825	0.317234			48446907	10773372	0.222375	0.686428	0.481173	46287121	10016068	0.21639	0.655826	0.447349	8214954	1812670	0.220655	0.116395	0.0809595
	Rep2	02+A2	47343455	18266226	0.385824			31044430	8433508	0.271659	0.655728	0.4617	29670671	7908543	0.266544	0.626711	0.43296	5285464	1392283	0.263417	0.111641	0.0762217
	Rep2	02-H2	83549172	21630078	0.25889			59433612	9889903	0.166403	0.711361	0.457229	54414596	9046604	0.166253	0.651288	0.418242	6783148	1711916	0.252378	0.0811875	0.0791452
	Rep2	02+H2	52563258	16289936	0.309911			37777969	8536227	0.225958	0.718714	0.524018	35317030	7964678	0.225519	0.671896	0.488932	4460187	1323292	0.29669	0.0848537	0.0812337
	Rep3	02-A3	80690227	17067269	0.211516			58423052	9047059	0.154854	0.724041	0.530082	55211880	8423599	0.152569	0.684245	0.493553	9962251	1536232	0.154205	0.123463	0.0900104
	Rep3	02+A3	38000701	13392132	0.352418			26858644	7315888	0.272385	0.706793	0.546283	25560165	6896265	0.269805	0.672624	0.514949	4467879	1195597	0.267598	0.117574	0.0892761
	Rep3	02-H3	79160095	13827964	0.174684			60256108	7402441	0.12285	0.761193	0.535324	55008537	6908168	0.125584	0.694902	0.49958	6436101	1162537	0.180628	0.0813049	0.0840715
	Rep3	02+H3	129721729	17988341	0.138669			95737359	7767014	0.0811284	0.738021	0.43178	87968781	7294519	0.0829217	0.678135	0.405514	9959304	1178280	0.118309	0.0767744	0.0655024
			5' UTR					3' UTR					ncRNA					intergenic regions
		Sample	R	NR	C	%R	%NR	R	NR	C	%R	%NR	R	NR	C	%R	%NR	R	NR	C	%R	%NR
	Rep1	02-A1	1836411	585800	0.318992	0.044601	0.0403685	4185559	1259210	0.300846	0.101655	0.0867744	399705	135149	0.338122	0.00970765	0.00931336	3775645	194850	0.0516071	0.0916993	0.0134275
	Rep1	02+A1	2382688	711756	0.29872	0.0432372	0.0359708	4997824	1448068	0.28974	0.0906925	0.0731827	489660	160144	0.327051	0.00888557	0.00809338	4195309	225046	0.0536423	0.0761298	0.0113734
	Rep1	02-H1	2690348	779405	0.289704	0.0433624	0.0421903	7900496	2128648	0.269432	0.127338	0.115227	444602	108843	0.24481	0.007166	0.00589182	11915561	237181	0.0199051	0.192052	0.0128389
	Rep1	02+H1	2707135	782863	0.289185	0.0436978	0.0423432	7596898	2096729	0.275998	0.122627	0.113407	446951	104747	0.234359	0.00721455	0.00566552	11156028	226323	0.0202871	0.180077	0.0122413
	Rep2	02-A2	3291103	806509	0.245057	0.0466305	0.0360212	6867328	1715326	0.249781	0.0973008	0.0766119	704684	202025	0.286689	0.00998443	0.00902307	4399668	268344	0.0609919	0.0623374	0.0119851
	Rep2	02+A2	1993614	610754	0.306355	0.0421096	0.0334362	4481680	1380543	0.308041	0.0946631	0.075579	436410	153168	0.350973	0.00921796	0.00838531	2904301	194085	0.0668268	0.0613454	0.0106253
	Rep2	02-H2	3711071	826356	0.222673	0.0444178	0.038204	10448080	2326794	0.222701	0.125053	0.107572	571277	119837	0.20977	0.00683761	0.00554029	17127082	240764	0.0140575	0.204994	0.011131
	Rep2	02+H2	2324188	660173	0.284045	0.044217	0.0405264	6157036	1901687	0.308864	0.117136	0.11674	372360	101003	0.271251	0.00708404	0.00620033	8055597	177935	0.0220884	0.153255	0.010923
	Rep3	02-A3	4061087	715900	0.176283	0.0503294	0.0419458	8459785	1468613	0.173599	0.104843	0.0860485	796526	163478	0.205239	0.00987141	0.00957845	7430158	222384	0.0299299	0.0920825	0.0130299
	Rep3	02+A3	1814333	580707	0.320066	0.0477447	0.0433618	3640296	1152082	0.31648	0.0957955	0.0860268	357301	129388	0.362126	0.00940248	0.00966149	3105101	158308	0.0509832	0.0817117	0.011821
	Rep3	02-H3	3090990	593056	0.191866	0.0390473	0.0428882	10283221	1794791	0.174536	0.129904	0.129794	482997	86651	0.179403	0.00610152	0.00626636	20015973	159539	0.00797058	0.252854	0.0115374
	Rep3	02+H3	5901410	669192	0.113395	0.0454928	0.0372014	15603115	1739518	0.111485	0.120281	0.0967025	760667	90093	0.118439	0.00586384	0.00500841	29664429	152555	0.00514269	0.228677	0.00848077
