# Supplementary material for: Comparison of alternative approaches for analysing multi-level RNA-seq data
Source: PLoS One. 2017 Aug 8;12(8):e0182694. doi: 10.1371/journal.pone.0182694 (PMC5549751; doi:10.1371/journal.pone.0182694)
Supplement: S2 Table — Replicate 1 samples 02-A, 02+A, 02-H and 02+H (sample codes: 02h of exposure, ± rivals, HT or A tissue) were used to illustrate the proportion of reads mapping simultaneously to pairwise groups of CDSs, exons, 5’ and 3’ UTRs, introns and intergenic regions; on the diagonal, the proportion is 1.00 since each category is compared to itself; the matrix is not symmetric because each proportion is calculated relative to the number of reads present in the category indicated by the column. We observe that a high proportion of reads is incident with protein coding genes, with few reads showing multiple matching to protein coding-genes and introns or intergenic regions; overall, these results suggest a high quality of the data. In the main study we computed the expression levels using gene mapping reads. (XLSX) [file pone.0182694.s004.xlsx]

## Sheet: S2 Table_caption
		S2 Table.
		Example of intersection analysis for the 02-A, 02+A, 02-H and 02+H samples in the D. melanogaster dataset. Replicate 1 samples 02-A, 02+A, 02-H and 02+H (sample codes: 02h of exposure, ± rivals, HT or A tissue) were used to illustrate the proportion of reads mapping simultaneously to pairwise groups of CDSs, exons, 5’ and 3’ UTRs, introns and intergenic regions; on the diagonal, the proportion is…

## Sheet: S2 Table
		02-A											02-H
			R		cds	exon	utr5	utr3	intron	intergenic		R		cds	exon	utr5	utr3	intron	intergenic
				cds	1	0.91367	0.0197793	0.0337989	0.137552	0.0450912			cds	1	0.902811	0.021082	0.0368957	0.087882	0.147719
				exon	0.703085	1	0.0613115	0.149568	0.154703	0.09817			exon	0.625487	1	0.0587022	0.19056	0.104054	0.22229
				utr5	0.227143	0.914979	1	0.0302394	0.305962	0.000940421			utr5	0.221612	0.890666	1	0.0285602	0.314747	0.00101065
				utr3	0.170297	0.979323	0.0132675	1	0.177589	0.00276618			utr3	0.132072	0.984569	0.00972559	1	0.137973	0.00303589
				intron	0.591454	0.86444	0.11456	0.151554	1	0.0619293			intron	0.450649	0.770148	0.153539	0.19765	1	0.0844216
				intergenic	0.25186	0.71257	0.000457405	0.0030665	0.0804467	1			intergenic	0.3506	0.761509	0.000228189	0.00201291	0.0390743	1
			NR		cds	exon	utr5	utr3	intron	intergenic		NR		cds	exon	utr5	utr3	intron	intergenic
				cds	1	0.90602	0.0176008	0.0383279	0.110612	0.00247341			cds	1	0.892799	0.016793	0.0452395	0.0940991	0.00233135
				exon	0.740703	1	0.0753355	0.172132	0.139449	0.00413667			exon	0.669202	1	0.0847681	0.248423	0.128755	0.00406112
				utr5	0.176369	0.923389	1	0.0245493	0.261075	0.000945715			utr5	0.136493	0.919197	1	0.0186514	0.269608	0.00107261
				utr3	0.178672	0.981519	0.0114207	1	0.138345	0.00443771			utr3	0.134635	0.986344	0.00682922	1	0.130433	0.00427971
				intron	0.484873	0.747718	0.114209	0.130091	1	0.0399678			intron	0.339055	0.618937	0.119519	0.157918	1	0.0507206
				intergenic	0.0745137	0.152435	0.00284321	0.0286785	0.274678	1			intergenic	0.0622689	0.144712	0.00352473	0.0384095	0.375979	1
		02+A										02+H
		R			cds	exon	utr5	utr3	intron	intergenic		R		cds	exon	utr5	utr3	intron	intergenic
				cds	1	0.913658	0.0199779	0.0331815	0.136447	0.0392978			cds	1	0.902861	0.0221002	0.0369219	0.0919628	0.130872
				exon	0.721933	1	0.0627313	0.140717	0.154609	0.0852788			exon	0.64078	1	0.0591644	0.182957	0.106432	0.206613
				utr5	0.2302	0.914798	1	0.0281249	0.301485	0.00071348			utr5	0.23675	0.893027	1	0.0279835	0.319591	0.000775358
				utr3	0.182279	0.978303	0.0134084	1	0.175224	0.00258733			utr3	0.140945	0.984074	0.00997183	1	0.136514	0.00288684
				intron	0.608425	0.872496	0.116668	0.142231	1	0.060351			intron	0.478796	0.780764	0.155324	0.186186	1	0.0819109
				intergenic	0.257174	0.706294	0.000405214	0.00308225	0.0885727	1			intergenic	0.340203	0.756766	0.000188149	0.00196584	0.0408975	1
		NR										NR
					cds	exon	utr5	utr3	intron	intergenic				cds	exon	utr5	utr3	intron	intergenic
				cds	1	0.906212	0.0174359	0.0379288	0.10876	0.0021168			cds	1	0.892803	0.0169373	0.0452692	0.0919062	0.00217179
				exon	0.748219	1	0.0763988	0.165141	0.137613	0.00362104			exon	0.677845	1	0.0844831	0.242675	0.126315	0.00395134
				utr5	0.173995	0.923378	1	0.0235811	0.258303	0.00079662			utr5	0.139944	0.919401	1	0.0181973	0.266425	0.00095419
				utr3	0.186039	0.98105	0.0115906	1	0.137197	0.00432024			utr3	0.139655	0.986062	0.0067944	1	0.129857	0.00421466
				intron	0.489826	0.750644	0.116576	0.125974	1	0.0391612			intron	0.345062	0.624642	0.121064	0.158039	1	0.0502595
				intergenic	0.0668086	0.138416	0.00251948	0.0277988	0.274433	1			intergenic	0.0620706	0.148743	0.00330059	0.039046	0.38259	1
