# Supplementary material for: Comparison of alternative approaches for analysing multi-level RNA-seq data
Source: PLoS One. 2017 Aug 8;12(8):e0182694. doi: 10.1371/journal.pone.0182694 (PMC5549751; doi:10.1371/journal.pone.0182694)
Supplement: S3 Table — Shown is a 12 by 12 matrix of all the original samples compared with each other. Samples are labelled by time point (2h), by ± rivals treatment, by body part (A or HT) and then by replicate number. Each sample tested against itself along the diagonal is therefore 100% similar and shares the top 1000 most abundant genes in common. A to A comparisons are shaded in purple, HT to HT comparisons in peach. Samples drawn from the same body parts shared > 90% similarity, and between body parts the similarity dropped to ~50%. Similarity between the ± rivals treatments tended to be higher than between replicates. Two illustrative examples are highlighted, in which ± rivals indices (in red bold) were generally higher than replicate to replicate similarity (blue bold). This highlighted the need for adapted normalization methods. (XLSX) [file pone.0182694.s005.xlsx]

## Sheet: S3 Table_caption
		S3 Table.
		Jaccard similarity indices computed on the top 1000 most abundant genes in each sample (out of a total of 15 513 genes expressed in at least one sample). Shown is a 12 by 12 matrix of all the original samples compared with each other. Samples are labelled by time point (2h), by ± rivals treatment, by body part (Abdomen or Headthorax) and then by replicate number. Each sample tested against itself…

## Sheet: S3 Table
		02-A1	02-A2	02-A3	02+A1	02+A2	02+A3	02-H1	02-H2	02-H3	02+H1	02+H2	02+H3
	02-A1	1000	919	919	962	919	913	548	556	533	544	560	543
	02-A2	919	1000	1000	920	978	935	503	527	506	499	537	516
	02-A3	919	1000	1000	920	978	935	503	527	506	499	537	516
	02+A1	962	920	920	1000	923	919	536	549	525	537	554	536
	02+A2	919	978	978	923	1000	941	503	528	509	501	541	518
	02+A3	913	935	935	919	941	1000	506	531	528	503	543	540
	02-H1	548	503	503	536	503	506	1000	898	888	976	863	858
	02-H2	556	527	527	549	528	531	898	1000	939	899	934	931
	02-H3	533	506	506	525	509	528	888	939	1000	880	910	937
	02+H1	544	499	499	537	501	503	976	899	880	1000	864	858
	02+H2	560	537	537	554	541	543	863	934	910	864	1000	932
	02+H3	543	516	516	536	518	540	858	931	937	858	932	1000
