# Supplementary material for: Comparison of alternative approaches for analysing multi-level RNA-seq data
Source: PLoS One. 2017 Aug 8;12(8):e0182694. doi: 10.1371/journal.pone.0182694 (PMC5549751; doi:10.1371/journal.pone.0182694)
Supplement: S4 Table — For sample 02-H2 (sample code: 02h, no exposure to rivals, HT body part, replicate 2) we present the incremental subsampling, without replacement, from 99% to 40% of the data. To judge whether a sample is consistent, and to determine the consistency threshold, we used the proportion of redundant reads matching to the reference genome (D. melanogaster, v 6.11). As a consequence of the incremental subsampling, the complexity, defined as the ratio of non-redundant to redundant reads, increased, and became comparable to the complexity of the other replicates, when subsampled at the same sequencing depth. A replicate was accepted if it exhibited a similar complexity (and distribution of per-gene complexities) with the other replicates for the same type of sample. (XLSX) [file pone.0182694.s006.xlsx]

## Sheet: S4 Table_caption
		S4 Table.
		Example of incremental check for consistency done using subsampling without replacement for sample 02-H2 in the D. melanogaster dataset. For sample 02-H2 (sample code: 02h, no exposure to rivals, HT body part, replicate 2) we present the incremental subsampling, without replacement, from 99% to 40% of the data. To judge whether a sample is consistent, and to determine the consistency threshold, w…

## Sheet: S4 Table
					genome matching
		R	NR	C	R	NR	C	%R	%NR
	0.99	82713679	21487086	0.259777	58550782	9719889	0.166008	0.707873	0.45236
	0.95	79371712	20909963	0.263444	56185539	9522644	0.169486	0.707879	0.455412
	0.9	75194253	20173156	0.268281	53227410	9265024	0.174065	0.707865	0.459275
	0.85	71016795	19420364	0.273462	50270672	8998742	0.179006	0.70787	0.463366
	0.8	66839336	18644868	0.278951	47313921	8720159	0.184304	0.707875	0.467698
	0.75	62661878	17850720	0.284874	44359024	8426503	0.189961	0.707911	0.472054
	0.7	58484419	17032461	0.291231	41400704	8119197	0.196113	0.707893	0.47669
	0.65	54306961	16192863	0.298173	38443469	7796771	0.202811	0.707892	0.481494
	0.6	50129502	15323610	0.30568	35487197	7456256	0.210111	0.70791	0.486586
	0.55	45952044	14426257	0.313942	32526499	7096542	0.218177	0.707836	0.491918
	0.5	41774585	13490174	0.322928	29569816	6716227	0.227131	0.707842	0.497861
	0.45	37597126	12525465	0.33315	26611971	6310985	0.237148	0.707819	0.503852
	0.4	33419668	11516565	0.344604	23657167	5879870	0.248545	0.707882	0.510558
