# Supplementary material for: Comparison of alternative approaches for analysing multi-level RNA-seq data
Source: PLoS One. 2017 Aug 8;12(8):e0182694. doi: 10.1371/journal.pone.0182694 (PMC5549751; doi:10.1371/journal.pone.0182694)
Supplement: S5 Table — Results from (A) DEseq2 and (B) edgeR analyses of the Drosophila melanogaster qRT-PCR 'validated' gene set from Mohorianu et al. 2017 (RNA 23:1048–1059). For the validations we used 3 reference genes and validated 15 A genes and 6 HT genes based on the DE selection using subsampling normalization and hierarchical DE. We investigated whether these genes were called DE by either (A) DESeq2 or (B) edgeR. In S5A Table we present the results for DESeq2, in S5B Table the results for edgeR. For each of the three categories of genes (reference genes, A genes and HT genes) we show the average of normalized abundances (baseMean for DESeq2 and logCPM for edgeR), the fold change between treatments (log2 FoldChange for DESeq2 and log2FC for edgeR) and the DE P-value and adjusted P-value (used for the DE call). (XLSX) [file pone.0182694.s007.xlsx]

## Sheet: S5 Table_caption
		S5 Table.
		Results from (A) DEseq2 and (B) edgeR analyses of the Drosophila melanogaster qRT-PCR 'validated' gene set from Mohorianu et al. 2017 (RNA in press). For the validations we used 3 reference genes and validated 15 A genes and 6 HT genes based on the DE selection using subsampling normalization and hierarchical DE. We investigated whether these genes were called DE by either (A) DESeq2 or (B) edgeR…

## Sheet: S5 Table
(A) Expression levels of validated genes derived from DEseq2 output							(B) Expression levels of validated genes derived from edgeR output
Reference genes	BaseMean (average normalized expression levels for the 3 replicates according to DEseq2) (i.e. abundance)	log2 Fold Change	p-value	p-value adjusted			Reference genes	log2 Fold Change	log CPM (adundance)	F (test statistic)	p-value
FBgn0003884	46787.1	0.0533006	0.390795	0.999949			FBgn0003884	0.0635283	9.90127	0.631595	0.705622
FBgn0026250	11806.5	-0.00796331	0.896718	0.999949			FBgn0026250	-0.0111656	7.91477	0.025369	0.94353
FBgn0033608	1687.05	0.00601994	0.936882	0.999949			FBgn0033608	0.00896099	5.10982	0.00805078	0.953896
Genes of Interest (GOI, Abdomen)	BaseMean (average normalized expression levels for the 3 replicates according to DEseq2) (i.e. abundance	log2 Fold Change	p-value	p-value adjusted			Genes of Interest (GOI, Abdomen)	log2 Fold Change	log CPM (adundance)	F (test statistic)	p-value
FBgn0000276	1340.41	0.0346097	0.440963	0.999949			FBgn0000276	0.408953	4.77656	1.02739	0.3421
FBgn0002856	2731.61	-0.00957455	0.905585	0.999949			FBgn0002856	-0.0216947	5.80353	0.015794	0.903266
FBgn0015586	8993.98	-0.00792165	0.905216	0.999949			FBgn0015586	-0.0114429	7.52228	0.0230641	0.939975
FBgn0035670	12155.9	0.150569	0.0501879	0.999949			FBgn0035670	0.228104	7.95669	4.33118	0.148748
FBgn0036110	2040.21	0.0272056	0.732182	0.999949			FBgn0036110	0.0660858	5.3844	0.102458	0.757564
FBgn0037782	1818.89	0.0944942	0.227253	0.999949			FBgn0037782	0.150072	5.21767	1.8151	0.323281
FBgn0040001	32110.4	0.027287	0.715605	0.999949			FBgn0040001	0.0389564	9.35794	0.141058	0.814306
FBgn0037782	1818.89	0.0944942	0.227253	0.999949			FBgn0043533	-0.114123	5.40936	0.5247	0.490643
FBgn0043533	2076.61	-0.056796	0.48294	0.999949			FBgn0050042	0.208661	5.39676	1.39194	0.273858
FBgn0050042	2058.13	0.0983641	0.223217	0.999949			FBgn0051779	-0.0990935	6.85678	0.234522	0.641903
FBgn0051779	5668.99	-0.0397653	0.61739	0.999949			FBgn0085358	-0.0550083	6.10968	0.0931001	0.768501
FBgn0085358	3376.26	-0.0242309	0.763691	0.999949			FBgn0259965	-0.0527714	5.26688	0.243654	0.725862
FBgn0259965	1882.34	-0.0325954	0.677023	0.999949			FBgn0259973	-0.0573261	3.72595	0.0143237	0.907853
FBgn0259973	645.576	-0.00261432	0.946407	0.999949			FBgn0259998	0.235021	6.08759	5.72647	0.0772686
FBgn0259998	3326.8	0.155452	0.0426546	0.999949
Genes of Interest (GOI, HeadThorax)	BaseMean (average normalized expression levels for the 3 replicates according to DEseq2) (i.e. abundance	log2 Fold Change	p-value	p-value adjusted			Genes of Interest (GOI, HeadThorax)	log2 Fold Change	log CPM (adundance)	F (test statistic)	p-value
FBgn0028396	53023.2	0.0462042	0.572815	0.999424			FBgn0028396	0.597236	9.6895	0.369718	0.561509
FBgn0030929	2603.75	0.157693	0.289799	0.999424			FBgn0030929	0.367318	5.33271	1.39358	0.274668
FBgn0034289	22900.2	0.134592	0.365616	0.999424			FBgn0034289	0.271723	8.46813	0.98059	0.353593
FBgn0036232	25770.6	0.125542	0.394187	0.999424			FBgn0036232	0.241544	8.63821	0.901896	0.372513
FBgn0040074	15687.6	0.374381	0.00745936	0.903925			FBgn0040074	0.583288	7.92377	8.20203	0.0230275
FBgn0044812	22440.1	0.0379937	0.555323	0.999424			FBgn0044812	0.820966	8.45021	0.534731	0.487327
